# Supplementary material for: Metal Organic Framework-Incorporated Three-Dimensional (3D) Bio-Printable Hydrogels to Facilitate Bone Repair: Preparation and In Vitro Bioactivity Analysis
Source: Gels. 2023 Nov 23;9(12):923. doi: 10.3390/gels9120923 (PMC10742699; doi:10.3390/gels9120923)
Supplement: Supplementary file 1 [file gels-09-00923-s001.zip]

Archive with 1 entries (1 files):
- gels-2687498-supplementary.pdf
